# Supplementary material for: Circulating Liver-Enriched miR-122 in COVID-19 Patients: A Longitudinal Real-Life Study
Source: Int J Mol Sci. 2026 Feb 28;27(5):2288. doi: 10.3390/ijms27052288 (PMC12984953; doi:10.3390/ijms27052288)
Supplement: Supplementary file 1 [file ijms-27-02288-s001.zip]

Archive with 1 entries (1 files):
- ijms-4130420-supplementary.pdf
